# Supplementary material for: Using a combination of quantitative culture, molecular, and infrastructure data to rank potential sources of fecal contamination in Town Creek Estuary, North Carolina
Source: PLoS One. 2024 Apr 19;19(4):e0299254. doi: 10.1371/journal.pone.0299254 (PMC11029655; doi:10.1371/journal.pone.0299254)
Supplement: S9 Table — (XLSX) [file pone.0299254.s010.xlsx]

## Sheet: dMIQE2020
ITEM TO CHECK	PROVIDED	COMMENT
Column1	Y/N	Column2	Y	Y	raw data uploaded to online repository with ID:
1. SPECIMEN			N	N	raw data included as supplemental files:
Detailed description of specimen type and numbers	Y	Included in main manuscript under "Sample collection"		NA	raw data available on request:
Sampling procedure (including time to storage)	Y	Included in main manuscript under "Sample collection"			raw data not available:
Sample aliquotation, storage conditions and duration	Y	Included in main manuscript under "Sample collection"
2. NUCLEIC ACID EXTRACTION
Description of extraction method including amount of sample processed	Y	Included in main manuscript under "DNA extraction and droplet digital PCR (ddPCR) for quantitative molecular source tracking (qMST)"
Volume of solvent used to elute/resuspend extract	Y	Included in main manuscript under "DNA extraction and droplet digital PCR (ddPCR) for quantitative molecular source tracking (qMST)"
Number of extraction replicates	Y	Included in main manuscript under "DNA extraction and droplet digital PCR (ddPCR) for quantitative molecular source tracking (qMST)"
Extraction blanks included?	Y	Included in main manuscript under "DNA extraction and droplet digital PCR (ddPCR) for quantitative molecular source tracking (qMST)"
3. NUCLEIC ACID ASSESSMENT AND STORAGE
Method to evaluate quality of nucleic acids	N	Previous assesments deem this nucleic acid to be of suitable quality for the purpose
Method to evaluate quantity of nucleic acids (including molecular weight and calculations when using mass)	N	Previous assesments deem this nucleic acid to be of suitable quality for the purpose
Storage conditions: temperature, concentration, duration, buffer, aliquots	Y	Included in main manuscript under "DNA extraction and droplet digital PCR (ddPCR) for quantitative molecular source tracking (qMST)"
Clear description of dilution steps used to prepare working DNA solution	N	No further dilutions steps were performed
4. NUCLEIC ACID MODIFICATION	NA
Template modification (digestion, sonication, pre-amplification, bisulphite etc.)
Details of repurification following modification if performed
5. REVERSE TRANSCRIPTION	NA
cDNA priming method and concentration
One or two step protocol (include reaction details for two step)
Amount of RNA added per reaction
Detailed reaction components and conditions
Estimated copies measured with and without addition of RT*
Manufacturer of reagents used with catalogue and lot numbers
Storage of cDNA: temperature, concentration, duration, buffer and aliquots
6. dPCR OLIGONUCLEOTIDES DESIGN AND TARGET INFORMATION
Sequence accession number or official gene symbol	Y	Included in main manuscript under "DNA extraction and droplet digital PCR (ddPCR) for quantitative molecular source tracking (qMST)" in Table 3
Method (software) used for design and in silico verification	N	Designs published elsewhere; see Haugland et al., 2010, Cao et al., 2016
Location of amplicon	Y	Included in main manuscript under "DNA extraction and droplet digital PCR (ddPCR) for quantitative molecular source tracking (qMST)" in Table 3
Amplicon length	Y	166bp
Primer and probe sequences (or amplicon context sequence)**	Y	Included in main manuscript under "DNA extraction and droplet digital PCR (ddPCR) for quantitative molecular source tracking (qMST)" in Table 3
Location and identity of any modifications	Y	No modifications
Manufacturer of oligonucleotides	Y	Included in main manuscript under "DNA extraction and droplet digital PCR (ddPCR) for quantitative molecular source tracking (qMST)" in Table 3
7. dPCR PROTOCOL
Manufacturer of dPCR instrument and instrument model	Y	Included in main manuscript under "DNA extraction and droplet digital PCR (ddPCR) for quantitative molecular source tracking (qMST)"
Buffer/kit manufacturer with catalogue and lot number	Y	Included in main manuscript under "DNA extraction and droplet digital PCR (ddPCR) for quantitative molecular source tracking (qMST)"; catalog and lot number not included
Primer and probe concentration	Y	Included in main manuscript under "DNA extraction and droplet digital PCR (ddPCR) for quantitative molecular source tracking (qMST)" in Table 3
Pre-reaction volume and composition (incl. amount of template and if restriction enzyme added)	Y	Included in main manuscript under "DNA extraction and droplet digital PCR (ddPCR) for quantitative molecular source tracking (qMST)"
Template treatment (initial heating or chemical denaturation)	Y	Included in main manuscript under "DNA extraction and droplet digital PCR (ddPCR) for quantitative molecular source tracking (qMST)"
Polymerase identity and concentration, Mg++ and dNTP concentrations***	N	Proprietary composition
Complete thermocycling parameters	Y	Included in main manuscript under "DNA extraction and droplet digital PCR (ddPCR) for quantitative molecular source tracking (qMST)"
8. ASSAY VALIDATION
Details of optimisation performed	N	Assays previously optimized and referenced in Haugland et al., 2010
Analytical specificity (vs. related sequences) and limit of blank (LOB)	N	LOB not performed, assay deemed specific due to absence of contamintation in negative controls
Analytical sensitivity/LoD and how this was evaluated	Y	Included in main manuscript under "DNA extraction and droplet digital PCR (ddPCR) for quantitative molecular source tracking (qMST)"
Testing for inhibitors (from biological matrix/extraction)	Y	Included in main manuscript under "DNA extraction and droplet digital PCR (ddPCR) for quantitative molecular source tracking (qMST)" and in Supplementary Information in Table S6
9. DATA ANALYSIS
Description of dPCR experimental design	Y	Included in main manuscript under "DNA extraction and droplet digital PCR (ddPCR) for quantitative molecular source tracking (qMST)"
Comprehensive details negative and positive of controls (whether applied for QC or for estimation of error)	Y	Included in main manuscript under "Quantitative microbial source tracking"
Partition classification method (thresholding)	Y	Included in main manuscript under "DNA extraction and droplet digital PCR (ddPCR) for quantitative molecular source tracking (qMST)"
Examples of positive and negative experimental results (including fluorescence plots in supplemental material)	Y	Included in Supplementary Information, S1 Figure.
Description of technical replication	Y	Included in main manuscript under "DNA extraction and droplet digital PCR (ddPCR) for quantitative molecular source tracking (qMST)"
Repeatability (intra-experiment variation)	N
Reproducibility (inter-experiment/user/lab etc. variation )	N
Number of partitions measured (average and standard deviation )	Y	Average accepted droplets per individual well was 17942 +/- 1827
Partition volume	Y	0.85 nl per droplet
Copies per partition (λ or equivalent ) (average and standard deviation)	N	Not performed
dPCR analysis program (source, version)	Y	Included in main manuscript under "DNA extraction and droplet digital PCR (ddPCR) for quantitative molecular source tracking (qMST)"
Description of normalisation method	Y	Equation included in S1 Equation.
Statistical methods used for analysis	Y	Included in main manuscript under "Statistical Analysis"
Data transparency	Y	Included in Supplementary Information in Table S6
References: Cao, Y., Raith, M. R., & Griffith, J. F. (2016). A Duplex Digital PCR Assay for Simultaneous Quantification of the Enterococcus spp. and the Human Fecal-associated HF183 Marker in Waters. Journal of visualized experiments : JoVE, (109), 53611. https://doi.org/10.3791/53611
